# Supplementary material for: Synthesis, Characterisation, and Biological Assessment of Chromium Oxide Nanoparticles Coated with Chia Seed Mucilage Extract
Source: Pharmaceutics. 2025 Dec 30;18(1):49. doi: 10.3390/pharmaceutics18010049 (PMC12845127; doi:10.3390/pharmaceutics18010049)
Supplement: Supplementary file 1 [file pharmaceutics-18-00049-s001.zip]

Archive with 1 entries (1 files):
- pharmaceutics-4061621-supplementary.pdf
